# Supplementary material for: Perceptions and knowledge regarding the COVID-19 pandemic between U.S. and China: a mixed methods study
Source: Global Health. 2022 Aug 8;18:76. doi: 10.1186/s12992-022-00864-y (PMC9358088; doi:10.1186/s12992-022-00864-y)
Supplement: Supplementary file 2 — Additional file 2. Chinese survey translation. Survey translation. The original survey in English and its translated version in Chinese. [file 12992_2022_864_MOESM2_ESM.xls]

## Sheet: English
Text or Question AS IT WILL APPEAR IN THE SURVEY	Answer Choices
Perceptions of the COVID-19 pandemic
Good day,
The world’s ability to respond to the pandemic of novel coronavirus 2019 (COVID-19) depends on effective communication so that all people understand what they can do to protect themselves and their communities.
We would appreciate your help by participating in a research survey to help us understand your opinion about preventive measures to protect yourself and your communities from COVID-19.
We would also like to record your experiences of this event so that people today and in the future can learn from them. There are several places in the survey for you to record as much or as little of your story as you like in your own words.
Your individual responses to this survey will remain anonymous! No personal identifying information is recorded, and no individual survey information will be transmitted to any government or health authority.
Please allow approximately 20 minutes to complete this survey. We would be grateful if you would complete this survey by midnight, Eastern Standard Time, April X, 2020.
Getting Started
Are you 18 years of age or older?	Yes / No
SUMMARY EXPLANATION OF RESEARCH
Penn State College of Medicine
Penn State Health
Title of Project: COVID-19 Health Messaging Efficacy and its Impact on Public Perception, Anxiety, and Behavior
Principal Investigator: Robert P. Lennon, MD, JD, FAAFP
Address: 500 University Drive
PO Box 850, MC HS72
Hershey, PA 17033-0850
Telephone Numbers: Weekdays: 8:00 a.m. to 5:00 p.m. (717) 531-0003 x284628.
You are being invited to volunteer to participate in a research study. Research studies include only people who voluntarily choose to take part. This summary explains key information about this research. You are urged to ask questions about anything that is unclear to you.
• The purpose of this study is to understand how messaging during the COVID-19 pandemic is being received by the general population.
• You are being asked to take a survey. You are free to skip any questions you do not wish to answer in the survey.
• It is expected that it will take 20 minutes to complete the survey.
• You may experience slight discomfort or anxiety as you complete the survey. The confidentiality of your electronic data created by you or by the researchers will be maintained to the degree permitted by the technology used. Absolute confidentiality cannot be guaranteed; however, no personally identifying information will be collected.
• There is no direct benefit of you participating in this study, however, the results of this research have timely implications on guiding national policymakers and health leaders on how to better inform the public during the COVID-19 pandemic, and future public health emergencies.
• There is no compensation provided for participating in the survey.
• Funding for this research study is provided by the Huck Institutes of the Life Sciences and the Social Science Research Institute at Penn State University as well as the Department of Family & Community Medicine at the Penn State College of Medicine.
• No identifiable health information will be collected in this survey.
• Your permission for the use and sharing of your answers to this survey will continue indefinitely.
• In the event of any publication or presentation resulting from the research, no personally identifiable information will be shared (as none is collected). You have the right to ask any questions you may have about this research. If you have questions, complaints or concerns or believe you may have been harmed from participating in this research, you should contact Dr. Lennon at (717) 531-0003 x…
Do you wish to proceed to the survey?	Yes / No
By selecting 'Yes' you are agreeing to participate in this study.
SECTION 1. Your Understanding of COVID-19
Your individual responses are CONFIDENTIAL and will not be shared. In order to assess knowledge, a range of questions from easy to very hard are offered. You are not expected to know all the answers.
In this survey:
COVID-19 is the disease caused by the novel coronavirus responsible for the current pandemic
WHO is the World Health Organization
CDC is the U.S. Centers for Disease Control and Prevention
Treatments for the symptoms of COVID-19 are available over-the-counter without a prescription.	True / False
How confident are you that your answer is correct?	Extremely confident
	Very confident
	Somewhat confident
	Not very confident
	Not at all confident (just guessing)
In someone who has not received the measles vaccines, measles is more contagious than COVID-19.	True / False
How confident are you that your answer is correct?	Extremely confident
	Very confident
	Somewhat confident
	Not very confident
	Not at all confident (just guessing)
A vaccine for COVID-19 should be available within approximately 3 months.	True / False
How confident are you that your answer is correct?	Extremely confident
	Very confident
	Somewhat confident
	Not very confident
	Not at all confident (just guessing)
Patients whose first (early) symptoms are severe are more likely to die from COVID-19 than those whose first (early) symptoms are less severe.	True / False
How confident are you that your answer is correct?	Extremely confident
	Very confident
	Somewhat confident
	Not very confident
	Not at all confident (just guessing)
The U.S. CDC recommends that healthy people without symptoms wear a facemask in public to help prevent the spread of COVID-19.	True / False
How confident are you that your answer is correct?	Extremely confident
	Very confident
	Somewhat confident
	Not very confident
	Not at all confident (just guessing)
The WHO recommends that healthy people without symptoms wear a facemask in public to help prevent the spread of COVID-19.
How confident are you that your answer is correct?	Extremely confident
	Very confident
	Somewhat confident
	Not very confident
	Not at all confident (just guessing)
Most hospitalized patients with COVID-19 should be treated in an ICU.	True / False
How confident are you that your answer is correct?	Extremely confident
	Very confident
	Somewhat confident
	Not very confident
	Not at all confident (just guessing)
Children ages 5 and under are at higher risk of death from COVID-19.	True / False
How confident are you that your answer is correct?	Extremely confident
	Very confident
	Somewhat confident
	Not very confident
	Not at all confident (just guessing)
COVID-19 is the first coronavirus to cause disease in humans.	True / False
How confident are you that your answer is correct?	Extremely confident
	Very confident
	Somewhat confident
	Not very confident
	Not at all confident (just guessing)
A positive test for COVID-19 is required to receive treatment for COVID-19 symptoms.	True / False
How confident are you that your answer is correct?	Extremely confident
	Very confident
	Somewhat confident
	Not very confident
	Not at all confident (just guessing)
Exposing yourself to the sun or to temperatures higher than 25C (77F) prevents COVID-19.	True / False
How confident are you that your answer is correct?	Extremely confident
	Very confident
	Somewhat confident
	Not very confident
	Not at all confident (just guessing)
The U.S. CDC recommends the use of alcohol-based hand sanitizers with greater than 60% ethanol or 70% isopropanol.	True / False
How confident are you that your answer is correct?	Extremely confident
	Very confident
	Somewhat confident
	Not very confident
	Not at all confident (just guessing)
The incubation period for the coronavirus that causes COVID-19 is up to 21 days.	True / False
How confident are you that your answer is correct?	Extremely confident
	Very confident
	Somewhat confident
	Not very confident
	Not at all confident (just guessing)
Persons with shortness of breath, fever, and cough should call the emergency room prior to arrival.	True / False
How confident are you that your answer is correct?	Extremely confident
	Very confident
	Somewhat confident
	Not very confident
	Not at all confident (just guessing)
Everyone with COVID-19 symptoms should get tested.	True / False
How confident are you that your answer is correct?	Extremely confident
	Very confident
	Somewhat confident
	Not very confident
	Not at all confident (just guessing)
COVID-19 testing is not recommended for individuals with no symptoms, even if they were exposed to someone with confirmed COVID-19 within the past 2 weeks.	True / False
How confident are you that your answer is correct?	Extremely confident
	Very confident
	Somewhat confident
	Not very confident
	Not at all confident (just guessing)
Wearing rubber gloves while out in public prevents infection with COVID-19.	True / False
How confident are you that your answer is correct?	Extremely confident
	Very confident
	Somewhat confident
	Not very confident
	Not at all confident (just guessing)
The U.S. CDC recommends using corticosteroids for COVID-19 patients with acute respiratory distress syndrome (ARDS).	True / False
How confident are you that your answer is correct?	Extremely confident
	Very confident
	Somewhat confident
	Not very confident
	Not at all confident (just guessing)
SECTION 2. What worries you the most about the COVID-19 pandemic?	Free Text
Please be as detailed as possible in your response. You may write as much or as little as you want. There is no word limit.
SECTION 3. Perceptions about COVID-19
How likely is it that you will be diagnosed with COVID-19 this year?	Not at all likely / Not likely / Maybe likely / Likely / Very likely / I have already been diagnosed with COVID-19
You chose [3.1.likelihood_diagnosis]. Please explain in your own words why you chose this answer.	Free Text
How serious do you think infection with COVID-19 would be (or is) to your own personal health?	Not at all serious / Not very serious / Maybe serious / Serious / Very Serious
You chose [3.2.severity_diagnosis]. Please explain in your own words why you chose this answer.	Free Text
How serious do you think COVID-19 is as a risk to our society overall?	Not at all serious / Not very serious / Maybe serious / Serious / Very Serious
COVID-19 is caused by a virus. The following are currently understood facts about COVID-19:
• Spreads mainly between people who are in close contact with one another (within about 6 feet / 2 metres)
• Spreads through mucus secretions produced when an infected person coughs or sneezes
• It is possible that people may be infected by touching a surface or object that has the virus on it, and then touching their own mouth, nose, or possibly their eyes
• Common COVID-19-symptoms are fever, cough or shortness of breath
• COVID-19 symptoms may appear 2-14 days after exposure
• Young, healthy people infected with COVID-19 often have mild symptoms, and may recover at home without being evaluated or treated
• Older persons and persons with chronic diseases like heart disease, diabetes, or lung disease are at higher risk
How likely is it that you will be diagnosed with any of the following diseases over the next year?
Very unlikely Unlikely Possibly Likely Very likely
Measles	Very unlikely / Unlikely / Possibly / Likely / Very likely
Flu	Very unlikely / Unlikely / Possibly / Likely / Very likely
Lung Cancer	Very unlikely / Unlikely / Possibly / Likely / Very likely
Ebola	Very unlikely / Unlikely / Possibly / Likely / Very likely
COVID-19	Very unlikely / Unlikely / Possibly / Likely / Very likely
How serious do you think infection with any of the following diseases would be (or is) to your own personal health?
Not at all serious / Not very serious / Maybe serious / Serious / Very Serious
Measles	Not at all serious / Not very serious / Maybe serious / Serious / Very Serious
Flu	Not at all serious / Not very serious / Maybe serious / Serious / Very Serious
Lung Cancer	Not at all serious / Not very serious / Maybe serious / Serious / Very Serious
Ebola	Not at all serious / Not very serious / Maybe serious / Serious / Very Serious
COVID-19	Not at all serious / Not very serious / Maybe serious / Serious / Very Serious
SECTION 4. WHO and U.S. CDC Recommendations
COVID-19 is thought to spread mainly between people who are in close contact with one another (within about 6 feet / 2 metres) through mucus secretions produced when an infected person coughs or sneezes.
Do you think that following these WHO and U.S. CDC recommendations will decrease the spread of COVID-19 in your community?
Certainly not / Probably not / Maybe / Probably yes / Most certainly
Wash your hands often (for 20 seconds or more)	Certainly not / Probably not / Maybe / Probably yes / Most certainly
Maintain social distancing / social isolation even if you have no symptoms (avoiding large crowds)	Certainly not / Probably not / Maybe / Probably yes / Most certainly
Avoid touching your eyes, nose, and mouth	Certainly not / Probably not / Maybe / Probably yes / Most certainly
Cough or sneeze into your elbow	Certainly not / Probably not / Maybe / Probably yes / Most certainly
Stay home if you feel unwell. If you have a fever, cough, and difficulty breathing seek medical attention and call in advance.	Certainly not / Probably not / Maybe / Probably yes / Most certainly
Will you follow these WHO and U.S. CDC recommendations?
Certainly not / Probably not / Maybe / Probably yes / Most certainly
Wash your hands often (for 20 seconds or more)	Certainly not / Probably not / Maybe / Probably yes / Most certainly
Maintain social distancing / social isolation even if you have no symptoms (avoiding large crowds)	Certainly not / Probably not / Maybe / Probably yes / Most certainly
Avoid touching your eyes, nose, and mouth	Certainly not / Probably not / Maybe / Probably yes / Most certainly
Cough or sneeze into your elbow	Certainly not / Probably not / Maybe / Probably yes / Most certainly
Stay home if you feel unwell. If you have a fever, cough, and difficulty breathing seek medical attention and call in advance.	Certainly not / Probably not / Maybe / Probably yes / Most certainly
Section 5. The extent to which you trust common information sources.
To what extent do you trust the following groups’ information and recommendations about COVID-19?
Not at all / Not much / A little / Quite a bit / Completely
The World Health Organization (WHO)	Not at all / Not much / A little / Quite a bit / Completely
The U.S. Centers for Disease Control and Prevention (U.S. CDC)	Not at all / Not much / A little / Quite a bit / Completely
Your national (federal) government officials	Not at all / Not much / A little / Quite a bit / Completely
Your personal healthcare provider (the person who most frequently provides your care)	Not at all / Not much / A little / Quite a bit / Completely
SECTION 6. Please explain what, if anything, prevents you personally from following CDC recommendations about COVID-19?	Free Text
Please be as detailed as possible in your response. You may write as much or as little as you want. There is no word limit.
Section 7. Information preferences
Do you think you have enough information about the COVID-19 pandemic?	I have received enough information / I have MOST of the information I would like to know / I have received SOME of the information I would like to know / I need a lot more information
Please describe what additional information you would like to receive.	Free Text
Please be as detailed as possible in your response. You may write as much or as little as you want. There is no word limit.
How do you feel about the way information regarding COVID-19 has been delivered to you?	Free Text
Please be as detailed as possible in your response. You may write as much or as little as you want. There is no word limit.
Has the COVID-19 pandemic changed the way you consume news?	Yes / No
In what way has the COVID-19 pandemic changed the way you consume news?	Free Text
Are you concerned that you have received incorrect information about the COVID-19 pandemic?	Yes / No
How would you like to receive NEW information about COVID-19?	Electronic (email)
(Pick up to 3 answers)	Internet
	Peer-reviewed journals or guidelines
	Radio announcements
	Social Media
	Television announcements
	Written (a letter)
From where do you consume most of your health information?	Facebook
Please pick one	Family & Friends
	Government officials
	Instagram
	Internet: Government Websites (CDC, NIH, WHO)
	Internet: News Websites
	Podcasts
	Print News
	Radio
	Television News channels
	Twitter
	Other Internet Sites
	Other Social Media
	Other
Please type in your single most used source. For example, "XYZ New.com"	Free Text
Where do you turn when you really want to know if health information is true?	Facebook
	Family & Friends
	Government officials
	Instagram
	Internet: Government Websites (CDC, NIH, WHO)
	Internet: News Websites
	Podcasts
	Print News
	Radio
	Television News channels
	Twitter
	Other Internet Sites
	Other Social Media
	Other
Please type in which internet news source(s)	Free Text
Please type in which podcast(s)	Free Text
Please type in which print news source(s)	Free Text
Please type in which radio source(s)	Free Text
Please type in which television news channel(s)	Free Text
Please type in which twitter feed(s)	Free Text
Please type in which other website(s)	Free Text
Please type in which other social media source(s)	Free Text
Please type in which other source(s)	Free Text
Section 8. Information about YOU
This is the last section of the survey and is very important!
What is your age?	number within range
Do you live in the United States?	Yes / No
What is your zip code?	number within range
We are collecting race and ethnicity information the same way the U.S. Census Bureau collects it. Which best describes your race? (You may select more than one response.)	American Indian or Alaska Native
	Asian
	Black of African American
	Native Hawaiian or Other Pacific Islander
	White
	Other Race
	Prefer not to answer
We are collecting race and ethnicity information the same way the U.S. Census Bureau collects it. Which best describes your ethnicity?	Hispanic or Latino / Not Hispanic or Latino / Prefer not to answer
In what country do you live?	Afghanistan Albania Algeria Andorra Angola Antigua and Barbuda Argentina Armenia Australia Austria Azerbaijan The Bahamas Bahrain Bangladesh Barbados Belarus Belgium Belize Benin Bhutan Bolivia Bosnia and Herzegovina Botswana Brazil Brunei Bulgaria Burkina Faso Burundi Cambodia Cameroon Canada Cape Verde Central African Republic Chad Chile China Colombia Comoros Costa Rica Cote d'Ivoire Croatia C…
What is your postal code?	Free Text
How long have you lived in the country in which you now reside?	Less than 1 year / 1-3 years / 4-6 years / More than 6 years
How do you identify your gender?	Male / Female / Non-binary / Prefer not to answer
Do you live with children under 18 years of age?	Yes / No
Do you live with children under 5 years of age?	Yes / No
Which statement best describes the vaccination status of the children in your home?	They have received most or all recommended vaccinations /
	They would have received most or all recommended vaccinations, but are unable to for medical reasons /
	They have received some recommended vaccinations /
	They have received only the vaccinations required to attend school /
	They have received none of the recommended vaccinations /
	They would have received most or all recommended vaccines but these are not available where I live /
	They would have received most or all recommended vaccines but they are not affordable to my family
Do you live with anyone over the age of 70?	Yes / No
Do you or anyone living in your home have an impaired immune system (for example, chronic lung disease, renal disease, chronic hypertension, diabetes, or active cancer)?	Yes / No
Have you been tested for COVID-19?	Yes / No / Prefer not to answer
Have you been diagnosed with COVID-19?	Yes / No / Prefer not to answer
Do you personally know someone who has been diagnosed with COVID-19?	Yes / No / Prefer not to answer
Have you received a flu vaccine since September 1, 2019?	Yes / No / I would like to get the flu vaccine, but am unable to for medical reasons
Were you diagnosed with flu since September 1, 2019 (even though you received the vaccine)?	Yes / No / Unsure
Have you had flu-like symptoms (5 or more days of fever with any of the following: fever, cough, fatigue) since receiving your flu vaccine?	Yes / No
Which statement best describes your nicotine use (including smoking, vaping, chewing tobacco or any other form of nicotine)?	I use nicotine products / I do not use nicotine products, but someone who lives in my home uses them / No person in my home uses nicotine products
This ladder represents where people stand in society. At the top of the ladder are the people who are best off, those who have the most money, most education, and best jobs. At the bottom are the people who are the worst off, those who have the least money, least education, worst jobs, or no job. Please select the number (above) associated with the rung that best represents where you think you st…	number between 1 and 10
What is the highest level of education you have completed?	Did not finish high school / secondary school
	High school / secondary school
	Some college / University
	Associate’s Degree / 2-year Degree
	Bachelor’s Degree / 4-year Degree
	Graduate Degree
Which best describes your employment status?	Full time employment
	Part-time employment
	Not employed, seeking employment
	Not employed, not seeking employment (for example, an unpaid full time homemaker or caregiver)
	Not employed, full time student
	Retired
	Prefer to not answer
Which best describes your work status related to the COVID-19 pandemic?	I have missed work, but will still be paid
	I have missed work, and will not be paid for my lost time
	I have not missed work
	Unsure
Which best describes your work location related to the COVID-19 pandemic?	I still go to my regular place of work
	I now work remotely for part of my time
	I now work remotely for most or all of my time
	Unsure
How many days of work did you miss for any reason in calendar year 2019?	number between 0 and 365
How many days of work do you think you will miss for any reason in calendar year 2020, including days missed between the beginning of the year and now?	number between 0 and 365
What is the primary language spoken in your home?	Arabic
	Bengali
	English
	French
	Hindustani
	Malay
	Mandarin Chinese
	Portuguese
	Russian
	Spanish
	Other
	Prefer not to answer
Please enter your primary language.	Free text
How were you able to complete this survey?	Another person translated this survey for me as I took it
	I translated this survey while taking it
	I took a version of this survey in my own language
Do you work in the medical profession?	Yes / No
What best describes your PRIMARY role?	Physician (MD,DO, or equivalent) /
(Select one answer)	Certified Registered Nurse Practitioner (CRNP) /
	Physician Assistant (PA) /
	Registered Nurse (RN) /
	Administration /
	Other clinical staff (direct patient care) /
	Other non-clinical staff (no direct patient care) /
	Other
Please describe your primary role.	Free text
Which best describes your clinical care setting?	Emergency department
(You may select more than one)	Intensive Care Unit (ICU)
	Inpatient (non-ICU)
	Primary care clinic
	Skilled nursing facility
	Specialty care clinic
	Urgent care
	Not applicable
	Other
Please describe your clinical care setting.	Free text
Have you personally been diagnosed with any of the following conditions?
Yes No Prefer not to answer
Heart disease	Yes / No / Prefer not to answer
Diabetes	Yes / No / Prefer not to answer
Lung disease	Yes / No / Prefer not to answer
Any condition that impairs your immune system (in other words, are you immunosuppressed or immunocompromised?	Yes / No / Prefer not to answer
Do you have any other comments that you wish to share about the COVID-19 pandemic?	Free text
Thank you for completing this survey!
Answers to the knowledge questions can be found here for WHO
https://www.who.int/emergencies/diseases/novel-coronavirus-2019/advice-for-public
and here for CDC
https://www.cdc.gov/coronavirus/2019-ncov/prevent-getting-sick/index.html

## Sheet: Chinese
调查中将出现的文字或问题	答案选择
对COVID-19大流行的看法
您好，
世界应对新型冠状病毒2019（COVID-19）大流行的能力取决于有效的沟通，以便所有人了解他们可以采取哪些措施来保护自己和社区。
我们希望通过参加这项调查来帮助我们了解您对预防措施的意见和想法，以保护您自己和您的社区免受COVID-19的侵害，感谢您的帮助。
我们还想记录您在这次新冠病毒大流行中的经验教训，以便现在和将来的人们都可以学习。调查中有几个地方请您用自己的语言记录或多或少的故事
您对此调查的个人回复将保持匿名！我们不会记录任何识可以别您的个人信息，也不会将调查信息发送给任何政府或卫生部门。
请花费大约20分钟的时间来完成此调查。如果您能在2020年4月10日东部标准时间午夜之前完成此调查，我们将不胜感激。
调查开始
您是否年满18岁？	是/否
宾夕法尼亚州立大学医学院的研究概述宾夕法尼亚州立大学附属医院
计划项目名称：COVID-19卫生健康信息传递的功效及其对公众知觉，情绪和行为的影响
首席研究员：Robert P. Lennon，医学博士，法学博士，FAAFP
地址：500 University Drive
PO Box 850，MC HS72
Hershey，PA 17033-0850
电话号码：工作日：上午8:00至下午5:00（717）531-0003 x284628。
特别邀请您作为志愿者参加此项研究。研究仅包括自愿选择参加的人。此摘要说明了有关此研究的关键信息。您若有任何不清楚的问题， 请及时提出。
•这项研究的目的是了解普通人群如何接收COVID-19大流行期间的信息。
•要求您进行调查。您可以自由跳过调查中不想回答的任何问题。
•预计将需要20分钟才能完成调查。
•完成调查后，您可能会感到轻微不适或焦虑。您或研究人员创建的数据将会受到高级别的电子技术层面的保密。数据的绝对保密虽然不能得到保证；但是，不会收集任何个人识别信息。
•您参与本研究并没有直接的好处，但是，本研究的结果对指导国家政策制定者和卫生领导者如何在COVID-19大流行以及未来的公共卫生突发事件中如何更好地向公众提供信息具有深远的影响。
•不对参加调查志愿者提供任何补偿。
•这项研究的资金由宾夕法尼亚州立大学的(Huck)生命科学研究所和社会科学研究所以及宾夕法尼亚州立医学院的家庭与社区医学系提供。
•此调查不会收集可识别的健康信息。
•您允许使用和分享您对本调查提供的答案， 您的许可可以无限期继续。
•如果此研究发表于任何出版物或用于演讲，则不会共享任何个人身份信息（因为不会收集任何信息）。您有权提出有关本研究的任何问题。如果您有任何疑问，投诉或疑虑，或者认为自己可能因参加这项研究而受到伤害，则应致电（717）531-0003 x284628与列侬博士联系。如果您对自己作为研究对象的权利有疑问或对隐私有任何疑问，可以致电717-531-5687与HMC人类对象保护办公室联系研究保护倡导者。您可以打这个电话来讨论任何问题，疑虑或问题。获取信息或提供意见。您不必参与这项研究。参与研究是自愿的。您参与或拒绝研究的决定不会导致您应得的任何惩罚或利益损失。您填写问卷意味着您自愿同意参加研究，并允许您如上所述使用和共享您的信息。
您要进行调查吗？	是/否
选择“是”即表示您同意参加这项研究。
部分1.您对COVID-19的理解
您的个人回答是机密的，不会被共享。为了评估知识面，提供了从简单到非常困难的一系列问题。您不必知道所有答案。
在本次调查中：
COVID-19 是导致当前大流行的新型冠状病毒引起的疾病。WHO是
世界卫生组织
CDC是美国疾病控制与预防中心
无需处方即可在柜台上购买COVID-19症状的治疗方法。	真/假
您对答案是否正确的信心如何？	极度自信
	非常自信
	有点自信
	不完全自信
	没有自信（只是猜测）
在未接种麻疹疫苗的人群中，麻疹的传染性比COVID-19高。	真/假
您对答案是否正确的信心如何？	极度自信
	非常自信
	有点自信
	不完全自信
	没有自信（只是猜测）
应在大约3个月内提供COVID-19疫苗。	真/假
您对答案是否正确的信心如何？	极度自信
	非常自信
	有点自信
	不完全自信
	没有自信（只是猜测）
最初（早期）症状较重的患者比最初（早期）症状较轻的患者更有可能死于COVID-19。	真/假
您对答案是否正确的信心如何？	极度自信
	非常自信
	有点自信
	不完全自信
	没有自信（只是猜测）
美国疾病预防控制中心建议无症状的健康人在公共场合戴口罩，以防止COVID-19传播。	真/假
您对答案是否正确的信心如何？	极度自信
	非常自信
	有点自信
	不完全自信
	没有自信（只是猜测）
世界卫生组织建议无症状的健康人在公共场合戴口罩，以防止COVID-19传播。	真/假
您对答案是否正确的信心如何？	极度自信
	非常自信
	有点自信
	不完全自信
	没有自信（只是猜测）
大多数住院的COVID-19患者应在ICU中接受治疗。	真/假
您对答案是否正确的信心如何？	极度自信
	非常自信
	有点自信
	不完全自信
	没有自信（只是猜测）
5岁以下的儿童死于COVID-19的风险更高。	真/假
您对答案是否正确的信心如何？	极度自信
	非常自信
	有点自信
	不完全自信
	没有自信（只是猜测）
COVID-19是第一种引起人类疾病的冠状病毒。	真/假
您对答案是否正确的信心如何？	极度自信
	非常自信
	有点自信
	不完全自信
	没有自信（只是猜测）
需要接受COVID-19阳性检测才能接受COVID-19症状的治疗。	真/假
您对答案是否正确的信心如何？	极度自信
	非常自信
	有点自信
	不完全自信
	没有自信（只是猜测）
使自己暴露在阳光下或高于25C（77F）的温度下会阻止COVID-19。	真/假
您对答案是否正确的信心如何？	极度自信
	非常自信
	有点自信
	不完全自信
	没有自信（只是猜测）
美国疾病预防控制中心建议使用酒精含量高于60％的乙醇或70％的异丙醇的洗手液。	真/假
您对答案是否正确的信心如何？	极度自信
	非常自信
	有点自信
	不完全自信
	没有自信（只是猜测）
导致COVID-19的冠状病毒的潜伏期长达21天。	真/假
您对答案是否正确的信心如何？	极度自信
	非常自信
	有点自信
	不完全自信
	没有自信（只是猜测）
呼吸急促，发烧和咳嗽的人应在抵达前给急诊室打电话。	真/假
您对答案是否正确的信心如何？	极度自信
	非常自信
	有点自信
	不完全自信
	没有自信（只是猜测）
患有COVID-19症状的每个人都应该接受检查。	真/假
您对答案是否正确的信心如何？	极度自信
	非常自信
	有点自信
	不完全自信
	没有自信（只是猜测）
不建议没有症状的人进行COVID-19测试，即使他们在过去2周内接触了确诊为COVID-19的人也是如此。	真/假
您对答案是否正确的信心如何？	极度自信
	非常自信
	有点自信
	不完全自信
	没有自信（只是猜测）
在公共场合戴着橡胶手套可以防止感染COVID-19。	真/假
您对答案是否正确的信心如何？	极度自信
	非常自信
	有点自信
	不完全自信
	没有自信（只是猜测）
美国疾病预防控制中心建议对患有急性呼吸窘迫综合征（ARDS）的COVID-19患者使用皮质类固醇。	真/假
您对答案是否正确的信心如何？	极度自信
	非常自信
	有点自信
	不完全自信
	没有自信（只是猜测）
第2节。您对COVID-19大流行最担心的是什么？	自由文字
请在回复中尽可能详细。您可以根据需要编写任意数量的内容。没有字数限制。
第3节。对COVID-19的看法
今年您被诊断出COVID-19的可能性有多大？	完全不可能/不太可能/有点可能/可能/非常可能/我已经被诊断出患有COVID-19
您选择了[3.1.likelihood_diagnosis]。请用您自己的话解释为什么选择这个答案。	自由文字
您认为感染COVID-19对您自己的个人健康有多严重？	一点也不严重/不太严重/可能严重/严重/非常严重
您选择了[3.2.severity_diagnosis]。请用您自己的话解释为什么选择这个答案。	自由文字
您认为COVID-19对我们整个社会构成的风险有多严重？	一点也不严重/不太严重/可能严重/严重/非常严重
COVID-19是由病毒引起的。目前，以下有关COVID-19的事实已被理解：
•主要在彼此密切接触的人之间传播（约6英尺/ 2米以内）
•通过被感染者咳嗽或打喷嚏时产生的粘液分泌物传播
•有可能可能是通过触摸表面上已感染病毒的物体或物体，然后触摸自己的嘴，鼻子或可能的眼睛来感染人
•常见的COVID-19症状为发烧，咳嗽或呼吸急促
•COVID-19症状可能在暴露后2-14天出现
•感染了COVID-19的年轻健康人经常有轻度症状，可能未经评估或治疗就可以在家中康复
•老年人和患有心脏病，糖尿病或肺病等慢性疾病的人疾病风险更高
在明年，您被诊断出患有以下任何疾病的可能性有多大？
非常不可能，不太可能，可能，很可能
麻疹	非常不可能/不太可能/可能/可能/非常可能
流感	非常不可能/不太可能/可能/可能/非常可能
肺癌	非常不可能/不太可能/可能/可能/非常可能
埃博拉病毒	非常不可能/不太可能/可能/可能/非常可能
新冠肺炎	非常不可能/不太可能/可能/可能/非常可能
您认为以下任何一种疾病对您自己的个人健康有多严重？
一点也不严重/不太严重/可能严重/严重/非常严重
麻疹	一点也不严重/不太严重/可能严重/严重/非常严重
流感	一点也不严重/不太严重/可能严重/严重/非常严重
肺癌	一点也不严重/不太严重/可能严重/严重/非常严重
埃博拉病毒	一点也不严重/不太严重/可能严重/严重/非常严重
新冠肺炎	一点也不严重/不太严重/可能严重/严重/非常严重
第4节。世卫组织和美国疾病预防控制中心的建议
COVID-19主要在感染者咳嗽或打喷嚏时产生的粘液分泌物之间（大约6英尺/ 2米以内）彼此紧密接触之间传播。
您是否认为遵循WHO和US CDC的这些建议将减少COVID-19在您社区中的传播？
当然不是/可能不是/也许/是/非常肯定
经常洗手（20秒或更长时间）	当然不是/可能不是/也许/是/非常肯定
即使没有症状，也要保持社交距离/社交隔离（避免大人群）	当然不是/可能不是/也许/是/非常肯定
避免触摸眼睛，鼻子和嘴巴	当然不是/可能不是/也许/是/非常肯定
咳嗽或打喷嚏到肘部	当然不是/可能不是/也许/是/非常肯定
如果感觉不适，请待在家里。如果发烧，咳嗽和呼吸困难，请寻求医疗救助并提前致电。	当然不是/可能不是/也许/是/非常肯定
您会遵循WHO和US CDC的这些建议吗？
当然不是/可能不是/也许/是/非常肯定
经常洗手（20秒或更长时间）	当然不是/可能不是/也许/是/非常肯定
即使没有症状，也要保持社交距离/社交隔离（避免大人群）	当然不是/可能不是/也许/是/非常肯定
避免触摸眼睛，鼻子和嘴巴	当然不是/可能不是/也许/是/非常肯定
咳嗽或打喷嚏到肘部	当然不是/可能不是/也许/是/非常肯定
如果感觉不适，请待在家里。如果发烧，咳嗽和呼吸困难，请寻求医疗救助并提前致电。	当然不是/可能不是/也许/是/非常肯定
第5节。您对公共信息源的信任程度。
您在多大程度上信任以下团体有关COVID-19的信息和建议？
完全不/很少/有点/相当/完全
世界卫生组织（世卫组织）	完全不/很少/有点/相当/完全
美国疾病预防控制中心（US CDC）	完全不/很少/有点/相当/完全
您的国家（联邦）政府官员	完全不/很少/有点/相当/完全
您的个人医疗保健提供者（最经常提供您护理的人）	完全不/很少/有点/相当/完全
第6节。请说明（如果有的话）阻止您个人遵循CDC关于COVID-19的建议的原因？	自由文字
请在回复中尽可能详细。您可以根据需要编写任意数量的内容。没有字数限制。
第7章信息偏好
您认为您掌握有关COVID-19大流行的足够信息吗？	我收到了足够的信息/我收到大多数我想要的信息/我收到我想知道的一些信息/我需要更多信息
请说明您希望获得的其他信息。	自由文字
请在回复中尽可能详细。您可以根据需要编写任意数量的内容。没有字数限制。
您如何看待有关COVID-19的信息？	自由文字
请在回复中尽可能详细。您可以根据需要编写任意数量的内容。没有字数限制。
COVID-19大流行是否改变了您接受新闻的方式？	是/否
COVID-19大流行用什么样的方式改变了您接受新闻的方式？	自由文字
您是否担心收到关于COVID-19大流行的错误信息？	是/否
您想如何接收有关COVID-19的新信息？	电子（电子邮件）
（最多选择3个答案）	互联网
	同行评审的期刊或指南
	广播公告
	社交媒体
	电视公告
	书面（一封信）
您从哪里得到大部分健康信息？	Facebook
请选一个	家人和朋友
	政府官员
	Instagram
	网络：政府网站（CDC，NIH，WHO）
	互联网：新闻网站
	播客
	新闻出版
	广播
	电视新闻频道
	Twitter
	其他Internet网站
	其他社交媒体
	其他
请输入您最常用的来源。例如，“ XYZ New.com”	自由文字
当您真正想知道健康信息是否真实时，您会去哪里？	Facebook
	家人和朋友
	政府官员
	Instagram
	网络：政府网站（CDC，NIH，WHO）
	互联网：新闻网站
	播客
	新闻出版
	广播
	电视新闻频道
	Twitter
	其他Internet网站
	其他社交媒体
	其他
请输入互联网新闻来源	自由文字
请输入哪个播客	自由文字
请输入印刷新闻来源	自由文字
请输入哪个无线电源	自由文字
请输入哪个电视新闻频道	自由文字
请输入推特供稿	自由文字
请输入其他网站	自由文字
请输入其他社交媒体来源	自由文字
请输入其他来源	自由文字
第八部分关于您的信息
这是调查的最后一部分，非常重要！
您的年龄（岁）？	范围内的数字
您住在美国吗？	是/否
您的邮政编码是多少？	范围内的数字
我们正在收集种族和民族信息，就像美国人口普查局收集种族和民族信息一样。哪个最能描述您的种族？（您可以选择多个回复。）	美洲印第安人或阿拉斯加土著
	亚裔
	黑人非洲裔美国人
	土著夏威夷裔或其他太平洋岛民
	白人
	其他种族
	不想回答
我们正在收集种族和民族信息，就像美国人口普查局收集种族和民族信息一样。哪个最能描述您的种族？	西班牙裔或拉丁裔/不是西班牙裔或拉丁裔/不想回答
您住在哪个国家？	阿富汗阿尔巴尼亚阿尔及利亚安道尔安哥拉安提瓜和巴布达阿根廷亚美尼亚澳大利亚奥地利阿塞拜疆巴哈马巴林孟加拉国巴巴多斯白俄罗斯比利时伯利兹贝宁不丹玻利维亚波斯尼亚和黑塞哥维那博茨瓦纳巴西文莱保加利亚布基纳法索布隆迪柬埔寨喀麦隆加拿大佛得角中非共和国乍得智利中国哥伦比亚科摩罗哥斯达黎加科特迪瓦克罗地亚古巴塞浦路斯捷克共和国刚果民主共和国丹麦吉布提多米尼加多米尼加共和国东帝汶（东帝汶）厄瓜多尔埃及萨尔瓦多赤道几内亚厄立特里亚爱沙尼亚埃塞俄比亚密克罗尼西亚联邦斐济芬兰法国加蓬冈比亚乔治亚州德国加纳希腊格林纳达危地马拉几内亚几内亚比绍圭亚那海地洪都拉斯匈牙利冰岛印度印度尼西亚伊朗伊拉克爱尔兰以色列意大利牙买加日本约旦哈萨克斯坦肯尼亚基里巴斯科索沃科威特吉尔吉斯斯坦老挝拉脱维亚黎巴嫩莱索托利比里亚利比亚列支敦士登立陶宛卢森堡马其顿马达加斯加马拉维马来 sia马尔代夫马里马耳他马绍尔群岛毛里塔尼亚毛里求…
您的邮政编码是什么？	自由文字
您在现在居住的国家居住了多长时间？	少于1年/ 1-3年/ 4-6年/超过6年		this is used for non-binary gender
您如何识别性别？	男/女/非二元/不愿回答		非二元性别
您是否与18岁以下的儿童住在一起？	是/否
您是否与5岁以下的儿童住在一起？	是/否
哪项陈述最能说明您家中孩子的疫苗接种状况？	他们已经接受了大部分或所有建议的疫苗接种/
	他们会接受了大多数或所有推荐的疫苗接种，但由于医疗原因而无法接受/
	他们已经接受了一些推荐的疫苗接种/
	他们只接受了上学所需的疫苗接种/
	他们没有收到建议的疫苗接种/
	他们会收到大多数或所有推荐的疫苗，但在我居住的地方无法获得/
	他们会收到大多数或所有的推荐疫苗，但我的家人负担不起
您是否与70岁以上的人一起生活？	是/否
您或家里的任何人的免疫系统是否受损（例如，慢性肺部疾病，肾脏疾病，慢性高血压，糖尿病或活动性癌症）？	是/否
您是否已通过COVID-19测试？	是/否/不愿回答
您被诊断出患有COVID-19吗？	是/否/不愿回答
您个人认识被诊断出COVID-19的人吗？	是/否/不愿回答
自2019年9月1日起您是否已接种流感疫苗？	是/否/我想获得流感疫苗，但由于医疗原因无法
自2019年9月1日起您是否被诊断出流感（即使您已接种疫苗）？	是/否/不确定
自接种流感疫苗以来，您是否曾出现过类似流感的症状（发烧5天或以上，伴有以下任何一种症状：发烧，咳嗽，疲劳）？	是/否
哪项陈述最能描述您的尼古丁用途（包括吸烟，吸烟，咀嚼烟草或任何其他形式的尼古丁）？	我使用尼古丁产品/我不使用尼古丁产品，但居住在我家中的人使用尼古丁产品/我家中没有人使用尼古丁产品
这个阶梯代表了人们在社会中的地位。最富裕的人，最有钱，最受教育和最出色工作的人是最重要的人。最底层的是那些境况最差的人，那些钱最少，教育程度最低，工作最糟糕或没有工作的人。请选择与梯级相关的数字（上方），以最能代表您认为自己站在梯子上的位置，其中1为最差，10为最佳。	1至10之间的数字
您完成的最高学历是什么？	未读完高中/中学
	高中/中学
	一些大学/大学
	副学士学位/ 2年学位
	学士学位/ 4年学位
	研究生学位
哪个最能描述您的就业状况？	全职工作
	兼职工作
	未就业，正在找工作
	未就业，不在找工作（例如，无薪全职家庭主妇或看护者）
	未就业，全职学生
	退休
	不想回答
哪项最能描述您与COVID-19大流行相关的工作状态？	我已经错过了工作，但仍然会支付
	我错过了工作，并且不会给错过的时间的工资
	我还没有误工
	不确定
哪项最能描述您与COVID-19大流行相关的工作地点？	我仍然去常规的工作地点，
	现在一部分时间在家工作
	现在大部分或全部时间在家工作
	不确定
您在2019年因各种原因错过了几天的工作？	0至365之间的数字
您认为您在2020年会因各种原因错过多少工作天，包括从年初到现在之间错过的天数？	0至365之间的数字
您家里说的主要语言是什么？	阿拉伯语
	孟加拉语
	英语
	法语
	印地语印度
	语马来语
	中文
	葡萄牙语
	俄语
	西班牙语
	其他
	不愿意回答
请输入您的主要语言。	自由文字
您如何完成此调查的？	当我接受调查时，另一个人为
	我翻译了这份调查问卷；当
	我接受调查时，我翻译了这份调查问卷；我以自己的语言撰写了一份调查问卷
你在医学界工作吗？	是/否
什么最能描述您的主要角色？	医师（MD，DO或同等学历）/
（选择一个答案）	执业注册护士（CRNP）/
	执业助理（PA）/ 执业
	护士（RN）/
	管理/
	其他临床人员（直接患者护理）/
	其他非临床人员（无直接患者）护理）/
	其他
请描述您的主要角色。	自由文字
哪个最能描述您的临床护理环境？	急诊科
（您可以选择多个）	重症监护病房（ICU）
	临床（非ICU）
	家庭医生诊所
	熟练的护理设施
	特种保健诊所
	紧急护理
	不适用
	其他
请描述您的临床护理环境。	自由文字
您个人是否被诊断出患有以下任何一种情况？
是否不想回答
心脏病	是/否/不愿回答
糖尿病	是/否/不愿回答
肺部疾病	是/否/不愿回答
是否有任何损害免疫系统的疾病（换句话说，您是否受到免疫抑制或免疫功能低下？	是/否/不愿回答
您还想对COVID-19大流行发表其他意见吗？	自由文字
感谢您完成这项调查！
有关知识面问题的答案可在以下网站搜索，世卫组织
https://www.who.int/emergencies/diseases/novel-coronavirus-2019/advice-for-public
和CDC
https://www.cdc.gov/coronavirus/2019-ncov/prevent-getting-sick/index.html
